# Supplementary material for: A Multi-Mineral Intervention to Modulate Colonic Mucosal Protein Profile: Results from a 90-Day Trial in Human Subjects
Source: Nutrients. 2021 Mar 14;13(3):939. doi: 10.3390/nu13030939 (PMC8002192; doi:10.3390/nu13030939)
Supplement: Supplementary file 1 [file nutrients-13-00939-s001.zip]

Archive with 11 entries (11 files):
- Figure S1_Nutrients-1121446.pdf
- Figure S2_Nutrients-1121446.pdf
- Figure S3_Nutrients-1121446.pdf
- File S1_Nutrients-1121446.pdf
- Supplementary Figure Legends.pdf
- Table S1_Nutrients-1121446.pdf
- Table S2_Nutrients-1121446.pdf
- Table S3_Nutrients-1121446.pdf
- Table S4_Nutrients-1121446.pdf
- Table S5_Nutrients-1121446.xlsx
- Table S6_Nutrients-1121446.pdf
