# Supplementary material for: A Multi-Mineral Intervention to Modulate Colonic Mucosal Protein Profile: Results from a 90-Day Trial in Human Subjects
Source: Nutrients. 2021 Mar 14;13(3):939. doi: 10.3390/nu13030939 (PMC8002192; doi:10.3390/nu13030939)
Supplement: Supplementary file 1 [file nutrients-13-00939-s001.zip › Table S5_Nutrients-1121446.xlsx]

## Sheet: Biological Process GO
Table S5A. Significantly enriched GO Biological Processes (STRING)
Aquamin	Upregulated Proteins
#term ID	term description	observed gene count	background gene count	strength	false discovery rate	matching proteins in your network (labels)
	No significant enrichment detected due to a few protein interactions
Aquamin	Downregulated Proteins
#term ID	term description	observed gene count	background gene count	strength	false discovery rate	matching proteins in your network (labels)
GO:0002486	antigen processing and presentation of endogenous peptide antigen via MHC class I via ER pathway, TAP-independent	3	3	2.46	0.0013	HLA-C,HLA-A,HLA-B
GO:0002479	antigen processing and presentation of exogenous peptide antigen via MHC class I, TAP-dependent	4	25	1.66	0.0016	VAMP3,HLA-C,HLA-A,HLA-B
GO:0002480	antigen processing and presentation of exogenous peptide antigen via MHC class I, TAP-independent	3	8	2.03	0.0021	HLA-C,HLA-A,HLA-B
GO:0071346	cellular response to interferon-gamma	6	155	1.05	0.004	VAMP3,HLA-C,HLA-A,HLA-DPA1,HLA-B,CCL15
GO:0002478	antigen processing and presentation of exogenous peptide antigen	5	123	1.07	0.01	VAMP3,HLA-C,HLA-A,HLA-DPA1,HLA-B
GO:0002682	regulation of immune system process	15	1391	0.49	0.01	SPG21,CREBBP,IHH,FBN1,HIST2H3D,PLEKHA1,HIST2H3C,HLA-C,PRKACG,CD99,TANK,HLA-A,HIST2H3A,HLA-DPA1,HLA-B
GO:0031342	negative regulation of cell killing	3	21	1.61	0.01	KRT6A,HLA-A,HLA-B
GO:0060333	interferon-gamma-mediated signaling pathway	4	69	1.22	0.0114	HLA-C,HLA-A,HLA-DPA1,HLA-B
GO:0060964	regulation of gene silencing by miRNA	4	78	1.17	0.0169	HIST2H3D,HIST2H3C,HIST2H3A,POLR2F
GO:0038111	interleukin-7-mediated signaling pathway	3	30	1.46	0.0171	HIST2H3D,HIST2H3C,HIST2H3A
GO:0042270	protection from natural killer cell mediated cytotoxicity	2	5	2.06	0.0174	HLA-A,HLA-B
GO:0046907	intracellular transport	14	1390	0.46	0.0174	VAMP3,SNX17,FYTTD1,ATP5J2,PCM1,NUP43,RPLP1,CHTOP,CDX2,FAU,TOMM5,BLOC1S1,RT14,RPL36
GO:0051704	multi-organism process	20	2514	0.36	0.0174	VAMP3,DAZAP1,VMP1,CREBBP,SRCAP,IHH,PCM1,RRP1B,NUP43,RNF2,PLEKHA1,HLA-C,PRKACG,KRT6A,TANK,HLA-A,HLA-DPA1,HLA-B,FAU,CCL15
GO:0000183	chromatin silencing at rDNA	3	37	1.37	0.0207	HIST2H3D,HIST2H3C,HIST2H3A
GO:0051649	establishment of localization in cell	15	1616	0.43	0.0212	VAMP3,SNX17,FYTTD1,ATP5J2,PCM1,NUP43,RPLP1,CHTOP,CDX2,FAU,TOMM5,BLOC1S1,RT14,TPCN1,RPL36
GO:0044403	symbiont process	9	650	0.6	0.0232	CREBBP,SRCAP,RRP1B,NUP43,HLA-C,KRT6A,TANK,HLA-A,HLA-B
GO:0018394	peptidyl-lysine acetylation	4	104	1.04	0.0272	CREBBP,SRCAP,BLOC1S1,RT14
GO:1903706	regulation of hemopoiesis	7	412	0.69	0.0297	CREBBP,IHH,FBN1,HIST2H3D,HIST2H3C,HIST2H3A,HLA-B
GO:0034199	activation of protein kinase A activity	2	9	1.81	0.0303	FBN1,PRKACG
GO:0060155	platelet dense granule organization	2	9	1.81	0.0303	BLOC1S1,RT14
GO:0014807	regulation of somitogenesis	2	10	1.76	0.0342	CDX1,CDX2
GO:0009948	anterior/posterior axis specification	3	51	1.23	0.0379	CDX1,RNF2,CDX2
GO:0010737	protein kinase A signaling	2	11	1.72	0.0379	FBN1,GCG
GO:0050776	regulation of immune response	10	873	0.52	0.0379	SPG21,CREBBP,PLEKHA1,HLA-C,PRKACG,CD99,TANK,HLA-A,HLA-DPA1,HLA-B
GO:0050778	positive regulation of immune response	8	589	0.59	0.0408	SPG21,CREBBP,PLEKHA1,PRKACG,TANK,HLA-A,HLA-DPA1,HLA-B
GO:0002757	immune response-activating signal transduction	6	332	0.72	0.0418	SPG21,CREBBP,PLEKHA1,PRKACG,TANK,HLA-DPA1
Calcium	Upregulated Proteins
#term ID	term description	observed gene count	background gene count	strength	false discovery rate	matching proteins in your network (labels)
GO:0002691	regulation of cellular extravasation	3	24	1.73	0.0374	CCL21,BCR,ELANE
GO:0006611	protein export from nucleus	5	144	1.17	0.0374	XPO5,DUSP16,CPSF2,XPOT,SMG5
GO:0006886	intracellular protein transport	9	836	0.66	0.0476	TIMM10B,XPO5,DUSP16,CPSF2,BCR,XPOT,SMG5,AKAP5,CROT
Calcium	Downregulated Proteins
#term ID	term description	observed gene count	background gene count	strength	false discovery rate	matching proteins in your network (labels)
GO:0070268	cornification	6	112	1.35	0.00044	KRT6B,CSTA,KRT10,KRT17,KRT6A,CASP14
GO:0030216	keratinocyte differentiation	7	267	1.04	0.0022	TSG101,KRT6B,CSTA,KRT10,KRT17,KRT6A,CASP14
GO:0001916	positive regulation of T cell mediated cytotoxicity	3	17	1.87	0.0043	FADD,HLA-A,HLA-B
GO:0031342	negative regulation of cell killing	3	21	1.77	0.005	KRT6A,HLA-A,HLA-B
GO:0031341	regulation of cell killing	4	73	1.36	0.0053	FADD,KRT6A,HLA-A,HLA-B
GO:0002486	antigen processing and presentation of endogenous peptide antigen via MHC class I via ER pathway, TAP-independent	2	3	2.44	0.0061	HLA-A,HLA-B
GO:0042270	protection from natural killer cell mediated cytotoxicity	2	5	2.22	0.0107	HLA-A,HLA-B
GO:0002480	antigen processing and presentation of exogenous peptide antigen via MHC class I, TAP-independent	2	8	2.02	0.0175	HLA-A,HLA-B
GO:0060333	interferon-gamma-mediated signaling pathway	3	69	1.26	0.0327	TRIM38,HLA-A,HLA-B
GO:0015671	oxygen transport	2	15	1.74	0.0342	HBG1,HBG2
GO:0016045	detection of bacterium	2	15	1.74	0.0342	HLA-A,HLA-B
GO:0071294	cellular response to zinc ion	2	19	1.64	0.044	MT1E,MT1X
GO:0002832	negative regulation of response to biotic stimulus	3	85	1.17	0.0442	TRIM38,HLA-A,HLA-B
Placebo	Upregulated Proteins
#term ID	term description	observed gene count	background gene count	strength	false discovery rate	matching proteins in your network (labels)
GO:0071294	cellular response to zinc ion	2	19	2.54	0.0072	MT1E,MT1X
GO:0071276	cellular response to cadmium ion	2	31	2.32	0.009	MT1E,MT1X
GO:0048519	negative regulation of biological process	6	4953	0.6	0.023	SUPT4H1,MT1E,CTNNBIP1,COL2A1,MT1X,HLA-B
Placebo	Downregulated Proteins
#term ID	term description	observed gene count	background gene count	strength	false discovery rate	matching proteins in your network (labels)
GO:0070268	cornification	12	112	1.77	2.87e-15	KRT14,KRT9,KRT5,KRT1,KRT6B,CSTA,KRT10,KRT17,KRT2,KRT77,CELA2A,KRT6A
GO:0045104	intermediate filament cytoskeleton organization	5	41	1.82	2.78e-06	KRT14,KRT9,KRT17,KRT2,ATXN3
GO:0045109	intermediate filament organization	4	22	1.99	1.52e-05	KRT14,KRT9,KRT17,KRT2
GO:0009888	tissue development	14	1626	0.67	3.97e-05	KRT14,KRT9,KRT5,KRT1,KRT6B,CSTA,KRT10,KRT17,KRT2,KRT77,CELA2A,MYH10,KRT6A,ESRRA
GO:0048513	animal organ development	18	2926	0.52	6.21e-05	KRT14,FRG1,KRT9,KRT5,KRT1,KRT6B,CSTA,KRT10,KRT17,KRT2,BAIAP2,FBN1,KRT77,CELA2A,MYH10,KRT6A,ESRRA,HSF1
GO:0018149	peptide cross-linking	4	59	1.57	0.00036	KRT1,CSTA,KRT10,KRT2
GO:0007010	cytoskeleton organization	10	953	0.76	0.0004	KRT14,KRT9,KRT5,KRT6B,KRT17,KRT2,BAIAP2,MYH10,KRT6A,ATXN3
GO:0048731	system development	19	4144	0.4	0.0019	KRT14,FRG1,KRT9,KRT5,KRT1,KRT6B,CSTA,KRT10,KRT17,KRT2,BAIAP2,FBN1,KRT77,CELA2A,MYH10,KRT6A,ESRRA,HSF1,ATXN3
GO:0045684	positive regulation of epidermis development	3	39	1.62	0.0036	KRT10,KRT17,KRT2
GO:0097435	supramolecular fiber organization	6	383	0.93	0.0038	KRT14,KRT9,KRT17,KRT2,BAIAP2,MYH10
GO:0007009	plasma membrane organization	3	66	1.39	0.0136	BAIAP2,MYH10,PACSIN3
GO:0031581	hemidesmosome assembly	2	12	1.96	0.014	KRT14,KRT5
GO:0031342	negative regulation of cell killing	2	21	1.71	0.0341	KRT6A,HLA-B
GO:0071840	cellular component organization or biogenesis	19	5342	0.29	0.0436	KRT14,FRG1,KRT9,KRT5,KRT1,KRT6B,SLC12A7,KRT10,KRT17,KRT2,FAM109B,BAIAP2,FBN1,MYH10,KRT6A,ESRRA,HSF1,PACSIN3,ATXN3

## Sheet: Molecular Function GO
Table S5B. Significantly enriched GO Molecular Functions (STRING)
Aquamin	Upregulated Proteins
#term ID	term description	observed gene count	background gene count	strength	false discovery rate	matching proteins in your network (labels)
	No significant enrichment detected due to a few protein interactions
Aquamin	Downregulated Proteins
#term ID	term description	observed gene count	background gene count	strength	false discovery rate	matching proteins in your network (labels)
GO:0042605	peptide antigen binding	4	22	1.72	0.00052	HLA-C,HLA-A,HLA-DPA1,HLA-B
GO:0046977	TAP binding	3	7	2.09	0.00066	HLA-C,HLA-A,HLA-B
GO:0008327	methyl-CpG binding	3	25	1.54	0.0086	CDX1,CHTOP,CDX2
GO:0031492	nucleosomal DNA binding	3	28	1.49	0.0093	HIST2H3D,HIST2H3C,HIST2H3A
GO:0032395	MHC class II receptor activity	2	10	1.76	0.0356	KRT17,HLA-DPA1
Calcium	Upregulated Proteins
#term ID	term description	observed gene count	background gene count	strength	false discovery rate	matching proteins in your network (labels)
	No significant enrichment detected due to a few protein interactions
Calcium	Downregulated Proteins
#term ID	term description	observed gene count	background gene count	strength	false discovery rate	matching proteins in your network (labels)
GO:0005200	structural constituent of cytoskeleton	4	106	1.2	0.0298	KRT6B,KRT17,KRT6A,CTNNA2
GO:0046977	TAP binding	2	7	2.08	0.0298	HLA-A,HLA-B
GO:0005344	oxygen carrier activity	2	14	1.77	0.0473	HBG1,HBG2
Placebo	Upregulated Proteins
#term ID	term description	observed gene count	background gene count	strength	false discovery rate	matching proteins in your network (labels)
GO:0008270	zinc ion binding	3	800	1.09	0.0476	SUPT4H1,MT1E,MT1X
Placebo	Downregulated Proteins
#term ID	term description	observed gene count	background gene count	strength	false discovery rate	matching proteins in your network (labels)
GO:0005198	structural molecule activity	12	679	0.98	2.43e-07	KRT14,KRT9,KRT5,KRT1,KRT6B,CSTA,KRT10,KRT17,KRT2,FBN1,KRT77,KRT6A
GO:0005200	structural constituent of cytoskeleton	7	106	1.55	2.43e-07	KRT14,KRT9,KRT5,KRT6B,KRT17,KRT2,KRT6A
GO:0030280	structural constituent of epidermis	3	14	2.07	0.00024	KRT1,KRT10,KRT2

## Sheet: Cellular Component GO
Table S5C. Significantly enriched GO Cellular Components (STRING)
Aquamin	Upregulated Proteins
#term ID	term description	observed gene count	background gene count	strength	false discovery rate	matching proteins in your network (labels)
	No significant enrichment detected due to a few protein interactions
Aquamin	Downregulated Proteins
#term ID	term description	observed gene count	background gene count	strength	false discovery rate	matching proteins in your network (labels)
GO:0032991	protein-containing complex	36	4792	0.33	0.00012	VAMP3,UTP18,SUPT4H1,KRR1,DAZAP1,SNX17,EMC3,ATF1,CREBBP,SRCAP,ATP5J2,PCM1,HIST2H3D,RRP1B,NUP43,RPL36AL,RPLP1,RNF2,CHTOP,HIST2H3C,HLA-C,HBG2,CDX2,SIRT3,TANK,HLA-A,HIST2H3A,HLA-DPA1,HLA-B,POLR2F,OSTC,FAU,TOMM5,BLOC1S1,RT14,RPL36
GO:0042611	MHC protein complex	4	22	1.72	0.00024	HLA-C,HLA-A,HLA-DPA1,HLA-B
GO:0042612	MHC class I protein complex	3	8	2.03	0.00029	HLA-C,HLA-A,HLA-B
GO:0071556	integral component of lumenal side of endoplasmic reticulum membrane	4	26	1.65	0.00029	HLA-C,HLA-A,HLA-DPA1,HLA-B
GO:0030176	integral component of endoplasmic reticulum membrane	6	147	1.07	0.00055	EMC3,HLA-C,PTPLB,HLA-A,HLA-DPA1,HLA-B
GO:0012507	ER to Golgi transport vesicle membrane	4	56	1.31	0.0016	HLA-C,HLA-A,HLA-DPA1,HLA-B
GO:0030670	phagocytic vesicle membrane	4	71	1.21	0.0034	VAMP3,HLA-C,HLA-A,HLA-B
GO:0055038	recycling endosome membrane	4	74	1.19	0.0036	VAMP3,HLA-C,HLA-A,HLA-B
GO:0005798	Golgi-associated vesicle	5	155	0.97	0.0037	SPG21,HLA-C,HLA-A,HLA-DPA1,HLA-B
GO:0010008	endosome membrane	8	457	0.7	0.0037	VAMP3,SPG21,SNX17,HLA-C,HLA-A,HLA-DPA1,HLA-B,TPCN1
GO:0022625	cytosolic large ribosomal subunit	3	32	1.43	0.0037	RPL36AL,RPLP1,RPL36
GO:0022626	cytosolic ribosome	4	78	1.17	0.0037	RPL36AL,RPLP1,FAU,RPL36
GO:0030666	endocytic vesicle membrane	5	152	0.98	0.0037	VAMP3,HLA-C,HLA-A,HLA-DPA1,HLA-B
GO:0030135	coated vesicle	6	255	0.83	0.0039	VAMP3,SPG21,HLA-C,HLA-A,HLA-DPA1,HLA-B
GO:0030662	coated vesicle membrane	5	161	0.95	0.0039	VAMP3,HLA-C,HLA-A,HLA-DPA1,HLA-B
GO:0099078	BORC complex	2	9	1.81	0.0078	BLOC1S1,RT14
GO:0031083	BLOC-1 complex	2	11	1.72	0.01	BLOC1S1,RT14
GO:1990904	ribonucleoprotein complex	9	770	0.53	0.0139	UTP18,KRR1,DAZAP1,RRP1B,RPL36AL,RPLP1,CHTOP,FAU,RPL36
GO:0030133	transport vesicle	6	356	0.69	0.0149	VAMP3,SPG21,HLA-C,HLA-A,HLA-DPA1,HLA-B
GO:0044391	ribosomal subunit	4	152	0.88	0.0186	RPL36AL,RPLP1,FAU,RPL36
GO:0030684	preribosome	3	74	1.07	0.0202	UTP18,KRR1,RRP1B
GO:0043231	intracellular membrane-bounded organelle	48	10365	0.12	0.0202	VAMP3,SPG21,UTP18,SUPT4H1,KRR1,CDX1,DAZAP1,SNX17,FYTTD1,EMC3,ATF1,VMP1,CREBBP,SRCAP,ZNF280D,ATP5J2,STK11IP,FBN1,PCM1,HIST2H3D,RBBP9,RRP1B,NUP43,RPL36AL,ZNF33B,RNF2,CHTOP,PLEKHA1,HIST2H3C,HLA-C,PRKACG,CDX2,SIRT3,PTPLB,AASS,HLA-A,HIST2H3A,GCG,HLA-DPA1,HLA-B,POLR2F,OSTC,FAU,TOMM5,BLOC1S1,RT14,TPCN1,RPL36
GO:0070013	intracellular organelle lumen	29	5162	0.21	0.0217	UTP18,SUPT4H1,KRR1,DAZAP1,FYTTD1,ATF1,VMP1,CREBBP,SRCAP,STK11IP,FBN1,HIST2H3D,RBBP9,RRP1B,RNF2,CHTOP,PLEKHA1,HIST2H3C,PRKACG,CDX2,SIRT3,AASS,HIST2H3A,GCG,POLR2F,FAU,BLOC1S1,RT14,RPL36
GO:0043229	intracellular organelle	53	12193	0.1	0.0297	VAMP3,SPG21,UTP18,SUPT4H1,KRR1,CDX1,DAZAP1,SNX17,FYTTD1,EMC3,ATF1,VMP1,CREBBP,SRCAP,ZNF280D,ATP5J2,STK11IP,KRT17,KRT2,FBN1,PCM1,HIST2H3D,RBBP9,RRP1B,NUP43,RPL36AL,RPLP1,ZNF33B,RNF2,CHTOP,PLEKHA1,HIST2H3C,HLA-C,PRKACG,KRT6A,CDX2,SIRT3,PTPLB,AASS,HLA-A,HIST2H3A,GCG,HLA-DPA1,HLA-B,POLR2F,CEP170B,OSTC,FAU,TOMM5,BLOC1S1,RT14,TPCN1,RPL36
GO:0005774	vacuolar membrane	5	311	0.67	0.0305	VMP1,HLA-DPA1,BLOC1S1,RT14,TPCN1
GO:0005622	intracellular	59	14286	0.07	0.0332	VAMP3,SPG21,UTP18,SUPT4H1,KRR1,CDX1,DAZAP1,SNX17,FYTTD1,EMC3,ATF1,VMP1,CREBBP,SRCAP,ZNF280D,ATP5J2,CAPN13,STK11IP,KRT17,KRT2,ACOT1,FBN1,PCM1,HIST2H3D,RBBP9,RRP1B,NUP43,RPL36AL,RPLP1,ZNF33B,RNF2,CHTOP,PLEKHA1,HIST2H3C,HLA-C,PRKACG,KRT6A,HBG2,AKR1C1,CDX2,CD99,SIRT3,PTPLB,TANK,AASS,HLA-A,HIST2H3A,GCG,HLA-DPA1,HLA-B,POLR2F,CEP170B,OSTC,FAU,TOMM5,BLOC1S1,RT14,TPCN1,RPL36
GO:0000791	euchromatin	2	32	1.25	0.0368	RRP1B,RNF2
GO:0000786	nucleosome	3	106	0.91	0.0374	HIST2H3D,HIST2H3C,HIST2H3A
GO:0032040	small-subunit processome	2	34	1.23	0.0393	UTP18,KRR1
GO:0098805	whole membrane	12	1554	0.35	0.0393	VAMP3,SPG21,SNX17,VMP1,HLA-C,HLA-A,HLA-DPA1,HLA-B,TOMM5,BLOC1S1,RT14,TPCN1
GO:0000785	chromatin	6	489	0.55	0.0397	CREBBP,HIST2H3D,RRP1B,RNF2,HIST2H3C,HIST2H3A
Calcium	Upregulated Proteins
#term ID	term description	observed gene count	background gene count	strength	false discovery rate	matching proteins in your network (labels)
	No significant enrichment detected due to a few protein interactions
Calcium	Downregulated Proteins
#term ID	term description	observed gene count	background gene count	strength	false discovery rate	matching proteins in your network (labels)
GO:0005882	intermediate filament	5	194	1.03	0.0226	KRT6B,KRT10,KRT17,KRT6A,CASP14
GO:0005833	hemoglobin complex	2	12	1.84	0.0255	HBG1,HBG2
GO:0030176	integral component of endoplasmic reticulum membrane	4	147	1.05	0.0255	PIGU,PTPLB,HLA-A,HLA-B
GO:0042612	MHC class I protein complex	2	8	2.02	0.0255	HLA-A,HLA-B
GO:0031301	integral component of organelle membrane	5	310	0.83	0.0266	PIGU,COX11,PTPLB,HLA-A,HLA-B
GO:0045095	keratin filament	3	94	1.12	0.034	KRT6B,KRT6A,CASP14
GO:0030660	Golgi-associated vesicle membrane	3	105	1.08	0.0379	NCALD,HLA-A,HLA-B
GO:0071556	integral component of lumenal side of endoplasmic reticulum membrane	2	26	1.51	0.0379	HLA-A,HLA-B
Placebo	Upregulated Proteins
#term ID	term description	observed gene count	background gene count	strength	false discovery rate	matching proteins in your network (labels)
	No significant enrichment detected due to a few protein interactions
Placebo	Downregulated Proteins
#term ID	term description	observed gene count	background gene count	strength	false discovery rate	matching proteins in your network (labels)
GO:0005882	intermediate filament	10	194	1.45	4.87e-10	KRT14,KRT9,KRT5,KRT1,KRT6B,KRT10,KRT17,KRT2,KRT77,KRT6A
GO:0099512	supramolecular fiber	14	873	0.94	1.38e-08	KRT14,FRG1,KRT9,KRT5,KRT1,KRT6B,KRT10,KRT17,KRT2,BAIAP2,FBN1,KRT77,KRT6A,CEP170B
GO:0045095	keratin filament	7	94	1.61	1.95e-08	KRT14,KRT5,KRT1,KRT6B,KRT2,KRT77,KRT6A
GO:0099513	polymeric cytoskeletal fiber	12	645	1	3.16e-08	KRT14,KRT9,KRT5,KRT1,KRT6B,KRT10,KRT17,KRT2,BAIAP2,KRT77,KRT6A,CEP170B
GO:0005856	cytoskeleton	15	2068	0.6	3.8e-05	KRT14,KRT9,KRT5,KRT1,KRT6B,KRT10,KRT17,KRT2,BAIAP2,KRT77,MYH10,KRT6A,ESRRA,CEP170B,HSF1
GO:0001533	cornified envelope	4	64	1.53	0.00016	KRT1,CSTA,KRT10,KRT2
GO:0043232	intracellular non-membrane-bounded organelle	19	4005	0.41	0.00038	KRT14,FRG1,KRT9,KRT5,KRT1,KRT6B,KRT10,KRT17,KRT2,BAIAP2,KRT77,MYH10,KRT6A,ESRRA,CEP170B,HSF1,NKRF,C19orf53,ATXN3
GO:0005829	cytosol	21	4958	0.36	0.00047	KRT14,KRT9,HN1L,KRT5,KRT1,KRT6B,CSTA,KRT10,KRT17,KRT2,FAM109B,BAIAP2,KRT77,CELA2A,MYH10,KRT6A,URI1,SERF2,HSF1,PACSIN3,ATXN3
